# Supplementary material for: ‘Alexandrian’ glass confirmed by hafnium isotopes
Source: Sci Rep. 2020 Jul 9;10:11322. doi: 10.1038/s41598-020-68089-w (PMC7347594; doi:10.1038/s41598-020-68089-w)
Supplement: Supplementary file 1 — Supplementary file1 [file 41598_2020_68089_MOESM1_ESM.xlsx]

## Sheet: Supplementary Table S1
	Supplimentary Information for Barfod et al., Alexandrian Glass Confirmed by Hafnium Isotopes.
	Table S1. Mean major element compositions (wt%) by EMP and Zr concentrations (ppm) by LA-ICP-MS for natron glass groups from the Northwest Quarter, Gerasa.
		Levant		Levant		Levant		Recycled		Egypt?		Egypt		Egypt		Egypt
		1-2th cent		3-4th cent		5-6th cent		1-3rd cent		1-2th cent		4th cent		2-4th cent		2-4th cent
		Mn Roman (4)	std dev	Jalame (4)	std dev	Apollonia (8)	std dev	SbMn Roman (7)	std dev	Sb Roman (2)	std dev	Foy 2.1 (2)	std dev	Egypt IB (3)	std dev	Egypt IC (1)
	SiO2	67.6 (25)	2.49882	67.755	1.23878	72.7125	1.13761	67.0671	0.759445	69.63	1.37179	65.505	0.997021	71.2833	0.0680686	70.28
	TiO2	0.06 (1)	0.00816497	0.0725	0.015	0.08	0.00755929	0.0885714	0.0134519	0.075	0.00707107	0.165	0.00707107	0.54	0.0264575	0.28
	Na2O	17.6425	1.47088	15.9775	0.953043	13.735	0.676419	16.4371	0.390287	18.975	0.106066	18.575	1.492	16.6233	0.20232	15.86
	K2O	0.655	0.297714	0.8	0.372827	0.565	0.215075	0.908571	0.200535	0.36	0.0282843	0.625	0.247487	0.486667	0.0208167	0.94
	CaO	8.115	1.23829	9.665	1.54684	7.72625	0.955106	8.96571	0.913306	5.915	1.27986	7.27	1.37179	2.94333	0.15308	6.54
	Al2O3	2.385	0.0998332	2.9625	0.045	3.12	0.100285	2.54286	0.0576525	1.78	0.0989949	2.545	0.374767	4.26667	0.11547	3.68
	Fe2O3	0.3825	0.0518813	0.455	0.110905	0.43125	0.0408613	0.615714	0.0824332	0.375	0.0494975	1.135	0.13435	1.83333	0.0288675	1.3
	MgO	0.625	0.0914695	0.695	0.0602771	0.58875	0.0646833	0.727143	0.0582278	0.515	0.0919239	1.255	0.247487	1.01	0.0173205	0.89
	MnO	0.7725	0.714067	0.0875	0.0942956	0.02	0	0.982857	0.444811	0.015	0.00707107	1.42	0.438406	0.0433333	0.0057735	0.08
	Sb2O5	BDL	-	BDL	-	BDL	-	0.207143	0.0636957	0.67	0.0565685	0.06	0.0282843	BDL	-	BDL
	CuO	BDL	-	BDL	-	BDL	-	0.02	0	BDL	-	BDL	-	BDL	-	0.03
	P2O5	0.1325	0.025	0.1325	0.065	0.1025	0.104163	0.187143	0.0570714	0.045	0.00707107	0.125	0.0636396	0.09	0.01	0.22
	Cl	0.905	0.117331	0.8675	0.296465	0.89875	0.0415546	0.808571	0.153778	1.275	0.0494975	0.99	0.254558	0.943333	0.023094	0.78
	PbO	0.05	0	0.0625	0.0125831	0.045	0.00534522	0.0557143	0.0127242	0.055	0.00707107	0.05	0	0.04	0	0.05
	Pb
	Zr - ppm	38.3058	3.63632	41.6729	3.68737	45.7965	2.69137	48.8193	4.93401	45.6	1.45904	94.79	9.06511	192.422	9.40368	116.217
