# Supplementary material for: ‘Alexandrian’ glass confirmed by hafnium isotopes
Source: Sci Rep. 2020 Jul 9;10:11322. doi: 10.1038/s41598-020-68089-w (PMC7347594; doi:10.1038/s41598-020-68089-w)
Supplement: Supplementary file 2 — Supplementary file2 [file 41598_2020_68089_MOESM2_ESM.xlsx]

## Sheet: Supplementary Table S2
			Supplimentary Information for Barfod et al., Alexandrian Glass Confirmed by Hafnium Isotopes.
			Table S2. Sr, Nd & Hf isotope compositions of natron glass from Northwest Quarter, Geresa.
			Sample Number		Sr - ppm	87Sr/86Sr	Nd - ppm	143Nd/144Nd	eNd(0)	Hf - ppm	176Hf/177Hf	eHf(0)
			Mn Roman
			J13-Ha/Hal-13-47		571.933	0.708925 (18)	7.26667	0.512378 (21)	-4.91583	0.889667	0.282460 (15)	-11.4757
			J14-Lc-71-1		580.533	0.708548 (18)	6.665	0.512393 (21)	-4.62322	1.0405	0.282445 (15)	-12.0392
			J15-Jj-2-9		468.05	0.708757 (18)	5.69	0.512394 (21)	-4.60371	0.892	0.282452 (15)	-11.7581
			J13-Ha/Ha1-14-19 S1		536	0.708853 (18)	6.79	0.512419 (21)	-4.11603	1.00117	0.282477 (25)✫	-10.8806
			Jamale type
			J14-Kb-3-12		-	0.708987 (18)	-	0.512440 (21)	-3.70638	-	0.282516 (15)	-9.52888
			J15-Ob-13-15 B		536.167	0.709064 (18)	6.91333	0.512424 (21)	-4.01849	1.003	0.282490 (17)	-10.4465
			J15-Qc-18-3		538	0.708948 (18)	7.36333	0.512413 (21)	-4.23307	1.13833	0.282466 (15)	-11.2671
			J14-Ih-24-5 S2		453.347	0.708928 (18)	6.51388	0.512405 (21)	-4.38913	1.05752	0.282482 (15)	-10.7
			Apollonia type
			J13-Fi-0-14		414.55	0.709013 (18)	6.78667	0.512405 (21)	-4.38913	1.20167	0.282455 (15)	-11.6637
			J14-Ld-50-12		463.622	0.709085 (18)	7.05357	0.512423 (28)*	-4.038	1.13283	0.282483 (15)	-10.6797
			J14-Li-70-3 A		454.461	0.709051 (18)	6.87536	0.512421 (21)	-4.07701	1.21036	0.282469 (15)	-11.1653
			J15-Pe-5-48 A		549.167	0.709116 (18)	7.93333	0.512419 (21)	-4.11603	1.235	0.282490 (15)	-10.426
			J14-Ke-3N-401		463.633	0.709048 (18)	7.555	0.512404 (21)	-4.40864	1.16067	0.282464 (25)✫	-11.3364
			J14-Li-77-5		416.1	0.709034 (18)	6.61833	0.512417 (21)*	-4.15504	1.10833	0.282471 (15)	-11.1186
			J14-Ke-28-4		409.317	0.709042 (18)	6.54333	0.512352 (21)	-5.42301	1.08	0.282478 (16)	-10.8526
			J14-Li-50-101 B		411.166	0.709010 (18)	6.67141	0.512418 (21)	-4.13554	1.42988	0.282457 (17)✫	-11.5854
			SbMn Roman
			J13-Ha/Ha 1-13-50 BS		688	0.708516 (18)	7.72333	0.512391 (21)	-4.66223	1.40067	0.282382 (15)	-14.2541
			J15-Nb-57-133 A		564.167	0.708935 (18)	6.91167	0.512416 (21)	-4.17455	1.15583	0.282475 (15)	-10.9533
			J15-Jl-32-3 S1 A		502.633	0.708837 (18)	6.53667	0.512408 (21)	-4.33061	1.06867	0.282477 (15)	-10.8751
			J15-Jl-32-3 B		511.55	0.708815 (18)	6.86167	0.512403 (21)	-4.42815	1.19183	0.282439 (15)	-12.2362
			J14-Jc-67-4		519.65	0.708805 (18)	6.965	0.512390 (21)	-4.68174	1.21	0.282456 (15)	-11.6272
			J14-Jc-62-11		476.8	0.708841 (18)	6.40667	0.512354 (21)	-5.384	1.20567	0.282408 (15)	-13.3272
			J14-Jd-32-219		507.817	0.708811 (18)	7.00667	0.512387 (21)	-4.74026	1.24333	0.282452 (15)	-11.7751
			Sb Roman
			J14-Jd-43-4 S1		510.667	0.708919 (18)	6.18167	0.512405 (21)	-4.38913	1.195	0.282396 (15)	-13.7398
			J14-Lbd-21-6		374.976	0.708976 (18)	5.29535	0.512377 (21)	-4.93533	1.13287	0.282402 (15)	-13.5577
			J13-Ga-12-18#		331	0.70894 (11)*	-	-	-	-	0.282415 (12)	-13.1
			J13-Ga-12-13##		-	0.709035 (18)	-	-	-	-	0.282381 (12)	-14.3
			J15-Rbcd-9-1##		-	0.709067 (18)	-	-	-	-	0.282371 (12)	-14.7
			Foy 2.1
			J14-Kg-3D-411		534.767	0.708769 (18)	8.51333	0.512359 (21)	-5.28646	2.21	0.282375 (15)	-14.4842
			J15-Of-27-1 S1		826.4	0.708621 (18)	8.03	0.512359 (21)	-5.28646	2.43333	0.282346 (15)	-15.5237
			Egypt Ib
			J14-Kc-3-59		211.317	0.707418 (21)	9.93	0.512466 (21)	-3.19919	4.53667	0.282415 (15)	-13.0977
			J14-Kg-3-375		224.2	0.707567 (18)	10.39	0.512460 (21)	-3.31623	4.73167	0.282412 (15)✫	-13.1835
			J14-Kg-40-3		228.167	0.707570 (18)	10.46	0.512455 (32)*	-3.41377	4.63667	0.282399 (15)✫	-13.6656
			Egypt Ic
			J14-Kh-51-3 S1		336.817	0.708520 (18)	9.23833	0.512416 (21)	-4.17455	2.88	0.282411 (15)	-13.2178
			✫repeated analysis (n=3)
			# Major and trace elements for this sample is reported in Barfod et al., 2018
			## Sb Roman glass from NW Quarter determined visually and major element compositions by micro-XRF
			* Analytical error based on combining Sr analyses from 2015 and 2020.
